# Supplementary material for: Analysis of soft rot Pectobacteriaceae population diversity in US potato growing regions between 2015 and 2022
Source: Front Microbiol. 2024 Sep 16;15:1403121. doi: 10.3389/fmicb.2024.1403121 (PMC11439646; doi:10.3389/fmicb.2024.1403121)
Supplement: Supplementary file 1 [file Data_Sheet_1.zip]

Archive with 6 entries (6 files):
- Supplementary Document.docx
- Supplemental Figures S1 and S2.pptx
- Supplemental Table S1.xlsx
- Supplemental Table S2.xlsx
- Supplementary Table S3.csv
- Supplemental Table S4.xlsx
