# Supplementary material for: Analysis of soft rot Pectobacteriaceae population diversity in US potato growing regions between 2015 and 2022
Source: Front Microbiol. 2024 Sep 16;15:1403121. doi: 10.3389/fmicb.2024.1403121 (PMC11439646; doi:10.3389/fmicb.2024.1403121)
Supplement: Supplementary file 1 [file Data_Sheet_1.zip › Supplemental Table S1.xlsx]

## Sheet: db
Accession Number	Assembly Type	Species and Strain Name
GCF_002250215.1	contig	Pectobacterium carotovorum BF20
GCF_002250255.1	contig	Pectobacterium carotovorum BF45
GCF_003594975.1	contig	Pectobacterium carotovorum S4.16.03.1C
GCF_003595055.1	contig	Pectobacterium carotovorum S1.15.11.2D
GCF_003595115.1	contig	Pectobacterium carotovorum S1.16.01.3K
GCF_003595125.1	contig	Pectobacterium carotovorum S1-A16
GCF_013449385.1	contig	Pectobacterium carotovorum CFBP1402
GCF_013449395.1	contig	Pectobacterium carotovorum CFBP7347
GCF_013449415.1	contig	Pectobacterium carotovorum CFBP8734
GCF_013449495.1	contig	Pectobacterium carotovorum CFBP6074
GCF_013488025.1	contig	Pectobacterium carotovorum WPP14
GCF_016415585.1	contig	Pectobacterium carotovorum 2A
GCF_016742895.1	contig	Pectobacterium carotovorum NY1786A
GCF_016742935.1	contig	Pectobacterium carotovorum NY1767A
GCF_016864995.1	contig	Pectobacterium carotovorum XP-13
GCF_020406635.1	contig	Pectobacterium carotovorum A280-S2-N16
GCF_020406855.1	contig	Pectobacterium carotovorum A694-S13-N17
GCF_020406875.1	contig	Pectobacterium carotovorum A284-S2-N16
GCF_020520265.1	contig	Pectobacterium carotovorum A077-S18-O15
GCF_021049225.1	contig	Pectobacterium carotovorum 25.
GCF_022392325.1	contig	Pectobacterium carotovorum RC5297
GCF_022392805.1	contig	Pectobacterium carotovorum ZM1
GCF_022507285.1	contig	Pectobacterium carotovorum A62-S5-O15
GCF_022507295.1	contig	Pectobacterium carotovorum A694-S13-N17
GCF_900129615.1	contig	Pectobacterium carotovorum DSM 30168
GCF_000749855.1	contig	Pectobacterium carotovorum subsp. NCPPB 312
GCF_000808215.1	contig	Pectobacterium carotovorum subsp. Y57
GCF_000808435.1	contig	Pectobacterium carotovorum subsp. Y16
GCF_000808475.1	contig	Pectobacterium carotovorum subsp. Y39
GCF_000808495.1	contig	Pectobacterium carotovorum subsp. B2
GCF_000808515.1	contig	Pectobacterium carotovorum subsp. B5
GCF_003186045.1	contig	Pectobacterium carotovorum subsp. ATCC 39048
GCF_005771575.1	contig	Pectobacterium carotovorum subsp. LMG 2410
GCF_007833835.1	contig	Pectobacterium carotovorum subsp. 67
GCF_009931195.1	contig	Pectobacterium carotovorum subsp. BP201601.
GCF_009931215.1	contig	Pectobacterium carotovorum subsp. JR1.
GCF_014164815.1	contig	Pectobacterium carotovorum subsp. BL-4
GCF_014604455.1	contig	Pectobacterium carotovorum subsp. Ecc15
GCF_023507825.1	contig	Pectobacterium carotovorum subsp. Ec-179
GCF_023507845.1	contig	Pectobacterium carotovorum subsp. Ec-180
GCF_023507885.1	contig	Pectobacterium carotovorum subsp. Ec-177
GCF_023507925.1	contig	Pectobacterium carotovorum subsp. Ec-168
GCF_023507945.1	contig	Pectobacterium carotovorum subsp. Ec-155
GCF_023508045.1	contig	Pectobacterium carotovorum subsp. Ec-093
GCF_023508105.1	contig	Pectobacterium carotovorum subsp. Ec-008
GCF_023508145.1	contig	Pectobacterium carotovorum subsp. Ec-006
GCF_023508155.1	contig	Pectobacterium carotovorum subsp. Ec-007
GCF_000784725.1	contig	Dickeya chrysanthemi L11
GCF_019739115.1	contig	Dickeya chrysanthemi EC16
GCF_020406775.1	contig	Dickeya chrysanthemi A604-S21-A17
GCF_000696465.1	contig	Pectobacterium atrosepticum JG10-08
GCF_000740965.1	contig	Pectobacterium atrosepticum 21A
GCF_000749905.1	contig	Pectobacterium atrosepticum NCPPB 549
GCF_000749965.1	contig	Pectobacterium atrosepticum NCPPB 3404
GCF_002804265.1	contig	Pectobacterium atrosepticum 36A
GCF_002920025.1	contig	Pectobacterium atrosepticum PB72
GCF_003121725.1	contig	Pectobacterium atrosepticum SS26
GCF_003800545.1	contig	Pectobacterium atrosepticum HAI2-SCRI1043
GCF_016742905.1	contig	Pectobacterium atrosepticum NY1720A
GCF_018634035.1	contig	Pectobacterium atrosepticum Green1
GCF_020406655.1	contig	Pectobacterium atrosepticum A597-S4-A17
GCF_022507325.1	contig	Pectobacterium atrosepticum A597-S4-A17
GCF_023507725.1	contig	Pectobacterium atrosepticum SCRI1043 DHAI2
GCF_023507805.1	contig	Pectobacterium atrosepticum SCRI1043 DHAI2Dcas
GCF_023508055.1	contig	Pectobacterium atrosepticum Ec-110
GCF_000749845.1	contig	Pectobacterium betavasculorum NCPPB 2795
GCF_000749925.1	contig	Pectobacterium betavasculorum NCPPB 2793
GCF_000749865.1	contig	Pectobacterium wasabiae NCPPB 3701
GCF_000754685.1	contig	Pectobacterium wasabiae NCPPB3702
GCF_000754715.1	contig	Pectobacterium odoriferum NCPPB3841
GCF_000754765.1	contig	Pectobacterium odoriferum NCPPB 3839
GCF_000769535.1	contig	Pectobacterium odoriferum BC S7
GCF_002904005.1	contig	Pectobacterium odoriferum Q3
GCF_002904025.1	contig	Pectobacterium odoriferum Q40
GCF_002904045.1	contig	Pectobacterium odoriferum Q32
GCF_002904055.1	contig	Pectobacterium odoriferum Q47
GCF_002904085.1	contig	Pectobacterium odoriferum Q106
GCF_002904105.1	contig	Pectobacterium odoriferum Q115
GCF_002904125.1	contig	Pectobacterium odoriferum S6-2
GCF_002904145.1	contig	Pectobacterium odoriferum T4
GCF_002904185.1	contig	Pectobacterium odoriferum Q142
GCF_002904195.1	contig	Pectobacterium odoriferum Q166
GCF_002904225.1	contig	Pectobacterium odoriferum S6
GCF_002904255.1	contig	Pectobacterium odoriferum T5
GCF_009931295.1	contig	Pectobacterium odoriferum JK2.
GCF_013450045.1	contig	Pectobacterium odoriferum CFBP8735
GCF_020406595.1	contig	Pectobacterium odoriferum A367-S5-N16
GCF_022507245.1	contig	Pectobacterium odoriferum A367-S5-N16
GCF_000738105.1	contig	Pectobacterium brasiliense CFIA1009
GCF_000738115.1	contig	Pectobacterium brasiliense CFIA1001
GCF_000738125.1	contig	Pectobacterium brasiliense CFIA1033
GCF_000754695.1	contig	Pectobacterium brasiliense LMG 21371
GCF_000754705.1	contig	Pectobacterium brasiliense LMG 21372
GCF_000808115.1	contig	Pectobacterium brasiliense Y49
GCF_000808145.1	contig	Pectobacterium brasiliense Y62
GCF_000808195.1	contig	Pectobacterium brasiliense Y64
GCF_000808235.1	contig	Pectobacterium brasiliense Y21
GCF_000808245.1	contig	Pectobacterium brasiliense Y29
GCF_000808255.1	contig	Pectobacterium brasiliense YC Y46
GCF_000808295.1	contig	Pectobacterium brasiliense Y31
GCF_000808315.1	contig	Pectobacterium brasiliense Y3
GCF_000808335.1	contig	Pectobacterium brasiliense Y65
GCF_000808355.1	contig	Pectobacterium brasiliense B6
GCF_000808375.1	contig	Pectobacterium brasiliense S2
GCF_000808385.1	contig	Pectobacterium brasiliense Y52
GCF_000808455.1	contig	Pectobacterium brasiliense Y60
GCF_001238575.1	contig	Pectobacterium brasiliense BD255
GCF_001429565.2	contig	Pectobacterium brasiliense PcbHPI01
GCF_001932635.1	contig	Pectobacterium brasiliense BC1
GCF_002068115.1	contig	Pectobacterium brasiliense SX309
GCF_002764035.1	contig	Pectobacterium brasiliense BZA12
GCF_002930535.1	contig	Pectobacterium brasiliense F157
GCF_002930555.1	contig	Pectobacterium brasiliense F152
GCF_003990515.2	contig	Pectobacterium brasiliense F126
GCF_009873295.1	contig	Pectobacterium brasiliense 1692
GCF_013449475.1	contig	Pectobacterium brasiliense CFBP5381
GCF_013449485.1	contig	Pectobacterium brasiliense CFBP3230
GCF_013449535.1	contig	Pectobacterium brasiliense CFBP7357
GCF_013449685.1	contig	Pectobacterium brasiliense CFBP8736
GCF_016864975.1	contig	Pectobacterium brasiliense ZLMLSHJ5
GCF_016944235.1	contig	Pectobacterium brasiliense IPO:4134 NAK:395
GCF_016944255.1	contig	Pectobacterium brasiliense IPO:4132 NAK:239
GCF_016944275.1	contig	Pectobacterium brasiliense IPO:4071 NAK:240
GCF_016944295.1	contig	Pectobacterium brasiliense IPO:4065 NAK:223
GCF_016944315.1	contig	Pectobacterium brasiliense IPO:4062 NAK:237
GCF_016944435.1	contig	Pectobacterium brasiliense IPO:4060 NAK:251
GCF_016944555.1	contig	Pectobacterium brasiliense IPO:4057 NAK:249
GCF_016944595.1	contig	Pectobacterium brasiliense IPO:3710 NAK:380
GCF_016944615.1	contig	Pectobacterium brasiliense IPO:3649 NAK:375
GCF_016949055.1	contig	Pectobacterium brasiliense NAK:468
GCF_016949095.1	contig	Pectobacterium brasiliense NAK:470
GCF_016949135.1	contig	Pectobacterium brasiliense NAK:434
GCF_016949145.1	contig	Pectobacterium brasiliense NAK:432
GCF_016949155.1	contig	Pectobacterium brasiliense NAK:466
GCF_016949195.1	contig	Pectobacterium brasiliense NAK:435
GCF_016949215.1	contig	Pectobacterium brasiliense NAK:433
GCF_016949235.1	contig	Pectobacterium brasiliense NAK:430
GCF_016949255.1	contig	Pectobacterium brasiliense IPO:4131 NAK:399 JGAR:16 180717-4
GCF_016949275.1	contig	Pectobacterium brasiliense NAK:431
GCF_016949295.1	contig	Pectobacterium brasiliense NAK:396
GCF_016949315.1	contig	Pectobacterium brasiliense NAK:397
GCF_016949335.1	contig	Pectobacterium brasiliense IPO:4135 NAK:383
GCF_016949345.1	contig	Pectobacterium brasiliense NAK:385
GCF_016949355.1	contig	Pectobacterium brasiliense NAK:384
GCF_016949375.1	contig	Pectobacterium brasiliense IPO:3711 NAK:381
GCF_016949435.1	contig	Pectobacterium brasiliense IPO:3709 NAK:379 112-1c
GCF_016949515.1	contig	Pectobacterium brasiliense IPO:4056 NAK:264 GBBC:1756
GCF_016949525.1	contig	Pectobacterium brasiliense IPO:3650 NAK:376
GCF_016949545.1	contig	Pectobacterium brasiliense IPO:3708 NAK:378 99a
GCF_016949595.1	contig	Pectobacterium brasiliense IPO:3707 NAK:377 77a
GCF_016949655.1	contig	Pectobacterium brasiliense IPO:4066 NAK:259
GCF_016949705.1	contig	Pectobacterium brasiliense NAK:254
GCF_016949735.1	contig	Pectobacterium brasiliense NAK:252
GCF_016949775.1	contig	Pectobacterium brasiliense NAK:250
GCF_016949795.1	contig	Pectobacterium brasiliense IPO:4073 NAK:248
GCF_016949835.1	contig	Pectobacterium brasiliense NAK:243
GCF_016949855.1	contig	Pectobacterium brasiliense NAK:245
GCF_016949875.1	contig	Pectobacterium brasiliense NAK:247
GCF_016949885.1	contig	Pectobacterium brasiliense NAK:241
GCF_016949915.1	contig	Pectobacterium brasiliense IPO:4058 NAK:235
GCF_016949975.1	contig	Pectobacterium brasiliense IPO:4068 NAK:256
GCF_016949995.1	contig	Pectobacterium brasiliense IPO:4055 NAK:152 GBBC:1819
GCF_016950015.1	contig	Pectobacterium brasiliense IPO:4067 NAK:257
GCF_016950075.1	contig	Pectobacterium brasiliense IPO:3844 NAK:382 JGAR:12
GCF_016950085.1	contig	Pectobacterium brasiliense IPO:4064 NAK:242
GCF_016950125.1	contig	Pectobacterium brasiliense IPO:3843 JGAR:11
GCF_016950175.1	contig	Pectobacterium brasiliense IPO:3630
GCF_016950185.1	contig	Pectobacterium brasiliense IPO:3644
GCF_016950195.1	contig	Pectobacterium brasiliense IPO:3628
GCF_016950225.1	contig	Pectobacterium brasiliense IPO:3643
GCF_016950255.1	contig	Pectobacterium brasiliense IPO:3540 CFBP:6617 ATCC:BAA-417 IBSBF:1692
GCF_016950285.1	contig	Pectobacterium brasiliense IPO:0821 SCRI:133
GCF_016950315.1	contig	Pectobacterium brasiliense IPO:0590
GCF_016988595.1	contig	Pectobacterium brasiliense IPO:3649 NAK:55
GCF_017255075.1	contig	Pectobacterium brasiliense BL-2
GCF_019426325.1	contig	Pectobacterium brasiliense A1
GCF_020295425.1	contig	Pectobacterium brasiliense SR11
GCF_020295505.1	contig	Pectobacterium brasiliense SR8
GCF_020295605.1	contig	Pectobacterium brasiliense SR5
GCF_020296625.1	contig	Pectobacterium brasiliense SR6
GCF_020297385.1	contig	Pectobacterium brasiliense SR7
GCF_020406955.1	contig	Pectobacterium brasiliense A079-S20-O15
GCF_020423105.1	contig	Pectobacterium brasiliense SR10
GCF_020683105.1	contig	Pectobacterium brasiliense TS20HJ1
GCF_022172285.1	contig	Pectobacterium brasiliense BD163
GCF_022220705.1	contig	Pectobacterium brasiliense 130
GCF_022507225.1	contig	Pectobacterium brasiliense A79-S20-O15
GCF_023507985.1	contig	Pectobacterium brasiliense Ec-153
GCF_922014665.1	contig	Pectobacterium brasiliense LMG2407
GCF_000147055.1	contig	Dickeya dadantii 3937
GCF_001995275.1	contig	Dickeya dadantii CZ1501
GCF_003049785.1	contig	Dickeya dadantii DSM 18020
GCF_009903315.1	contig	Dickeya dadantii BI3-
GCF_013168455.1	contig	Dickeya dadantii Yana2-2
GCF_013168465.1	contig	Dickeya dadantii Housui2-
GCF_013168475.1	contig	Dickeya dadantii Kousui1-
GCF_013168485.1	contig	Dickeya dadantii Aka1-
GCF_013168495.1	contig	Dickeya dadantii BI1-
GCF_013168575.1	contig	Dickeya dadantii Kunimi-3
GCF_018904205.1	contig	Dickeya dadantii S3-
GCF_020047155.1	contig	Dickeya dadantii M2-3
GCF_020406675.1	contig	Dickeya dadantii A622-S1-A17
GCF_002906725.1	contig	Dickeya dianthicola DE440
GCF_002906735.1	contig	Dickeya dianthicola WV516
GCF_003121805.1	contig	Dickeya dianthicola SS70
GCF_003403135.1	contig	Dickeya dianthicola ME23
GCF_003595005.1	contig	Dickeya dianthicola S4.16.03.LID
GCF_003595075.1	contig	Dickeya dianthicola S4.16.03.P2.4
GCF_009873515.1	contig	Dickeya dianthicola CFBP1888
GCF_009873535.1	contig	Dickeya dianthicola CFBP2015
GCF_009873565.1	contig	Dickeya dianthicola CFBP2982
GCF_009874285.1	contig	Dickeya dianthicola MIE34
GCF_009874325.1	contig	Dickeya dianthicola RNS 11-47--1A
GCF_014893095.1	contig	Dickeya dianthicola 67-19
GCF_016106685.1	contig	Dickeya dianthicola NY1760A
GCF_016106695.1	contig	Dickeya dianthicola NY1746A
GCF_016106715.1	contig	Dickeya dianthicola NY1785A
GCF_016106725.1	contig	Dickeya dianthicola NY1758A
GCF_016106785.1	contig	Dickeya dianthicola NY1719A
GCF_016106795.1	contig	Dickeya dianthicola NY1578A
GCF_016106805.1	contig	Dickeya dianthicola NY1713C
GCF_016106815.1	contig	Dickeya dianthicola NY1559C
GCF_016106855.1	contig	Dickeya dianthicola NY1562C
GCF_016106885.1	contig	Dickeya dianthicola NY1558D
GCF_016106895.1	contig	Dickeya dianthicola NY1547B
GCF_016106925.1	contig	Dickeya dianthicola NY1538B
GCF_016106935.1	contig	Dickeya dianthicola NY1557A
GCF_016106945.1	contig	Dickeya dianthicola NY1556C
GCF_016106985.1	contig	Dickeya dianthicola NY1536B
GCF_016106995.1	contig	Dickeya dianthicola NY1528B
GCF_018361045.1	contig	Dickeya dianthicola PA24
GCF_018361065.1	contig	Dickeya dianthicola 16SBJ16
GCF_018361085.1	contig	Dickeya dianthicola 16ME22T
GCF_018361105.1	contig	Dickeya dianthicola 16ME21T
GCF_018361125.1	contig	Dickeya dianthicola 16MB01
GCF_018361145.1	contig	Dickeya dianthicola 16MA15T
GCF_018361165.1	contig	Dickeya dianthicola 16LI04
GCF_018361185.1	contig	Dickeya dianthicola 16LI02
GCF_018361205.1	contig	Dickeya dianthicola 16LI01
GCF_018361225.1	contig	Dickeya dianthicola 16JP05
GCF_018361245.1	contig	Dickeya dianthicola 16JP03
GCF_018596235.1	contig	Dickeya dianthicola DDI_16NJ12
GCF_018596245.1	contig	Dickeya dianthicola DDI_16NJ11
GCF_018596255.1	contig	Dickeya dianthicola DDI_59W
GCF_018596285.1	contig	Dickeya dianthicola DDI_16PA07
GCF_018628895.1	contig	Dickeya dianthicola DDI_ME30
GCF_020406895.1	contig	Dickeya dianthicola A260-S21-A16
GCF_022747685.1	contig	Dickeya dianthicola IPO1741
GCF_022747695.1	contig	Dickeya dianthicola IPO1003
GCF_022747725.1	contig	Dickeya dianthicola IPO3699
GCF_022747745.1	contig	Dickeya dianthicola CFBP3706
GCF_022747755.1	contig	Dickeya dianthicola IPO973
GCF_022747785.1	contig	Dickeya dianthicola IPO502
GCF_022747795.1	contig	Dickeya dianthicola CFBP2598
GCF_022747825.1	contig	Dickeya dianthicola IPO3646
GCF_022747985.1	contig	Dickeya dianthicola CH90110-7-
GCF_022748005.1	contig	Dickeya dianthicola CH9187-
GCF_022748025.1	contig	Dickeya dianthicola IPO3846
GCF_022748045.1	contig	Dickeya dianthicola CFBP1984
GCF_022748065.1	contig	Dickeya dianthicola IPO3797
GCF_022748085.1	contig	Dickeya dianthicola IPO3700
GCF_022748105.1	contig	Dickeya dianthicola IPO256
GCF_022748125.1	contig	Dickeya dianthicola CFBP1805
GCF_022748365.1	contig	Dickeya dianthicola CH8885
GCF_022748385.1	contig	Dickeya dianthicola IPO1348
GCF_022748395.1	contig	Dickeya dianthicola CFBP6548
GCF_022748425.1	contig	Dickeya dianthicola IPO1350
GCF_022748465.1	contig	Dickeya dianthicola IPO846
GCF_022748525.1	contig	Dickeya dianthicola IPO775
GCF_022748555.1	contig	Dickeya dianthicola CH88.23
GCF_022750655.1	contig	Dickeya dianthicola IPO3845
GCF_022871065.1	contig	Dickeya dianthicola LAR.16.03.LID
GCF_002887555.1	contig	Dickeya zeae MS2
GCF_012278405.1	contig	Dickeya zeae EC2
GCF_012278555.1	contig	Dickeya zeae CE1
GCF_019444095.1	contig	Dickeya zeae JZL7
GCF_019464635.1	contig	Dickeya zeae PL65
GCF_020406575.1	contig	Dickeya zeae A661-S21-A17
GCF_020520245.1	contig	Dickeya zeae A586-S18-A17
GCF_021614775.1	contig	Dickeya zeae MS_2014
GCF_021614795.1	contig	Dickeya zeae MS_2018
GCF_023212925.1	contig	Dickeya zeae A5272
GCF_000011605.1	contig	Pectobacterium atrosepticum SCRI1043
GCF_000173155.1	contig	Pectobacterium carotovorum subsp. WPP14
GCF_000023565.1	contig	Dickeya chrysanthemi Ech1591
GCF_000023605.1	contig	Pectobacterium carotovorum subsp. PC1
GCF_000024645.1	contig	Pectobacterium parmentieri WPP163
GCF_000406205.1	contig	Dickeya sp. NCPPB 3274
GCF_000406125.1	contig	Dickeya poaceiphila NCPPB 569
GCF_007858975.2	contig	Dickeya poaceiphila NCPPB 569
GCF_000025065.1	contig	Dickeya parazeae Ech586
GCF_001038675.1	contig	Pectobacterium brasiliense ICMP 19477
GCF_001038685.1	contig	Pectobacterium atrosepticum ICMP 1526
GCF_000831935.2	contig	Dickeya solani IFB 0099
GCF_001401695.1	contig	Dickeya solani RNS 07.7.3B
GCF_001401705.1	contig	Dickeya solani RNS 05..2A
GCF_001417915.1	contig	Dickeya solani PPO 9134
GCF_001506125.1	contig	Dickeya solani PPO 9019
GCF_002846995.1	contig	Dickeya solani PPO 9019
GCF_002921195.1	contig	Dickeya solani F012
GCF_002924265.1	contig	Dickeya solani F012
GCF_003600975.1	contig	Dickeya solani IFB_0221
GCF_003600995.1	contig	Dickeya solani IFB_0158
GCF_003718335.1	contig	Dickeya solani IFB0223
GCF_009873555.1	contig	Dickeya solani M21a
GCF_009874305.1	contig	Dickeya solani MIE35
GCF_009874395.1	contig	Dickeya solani Am3a
GCF_009874405.1	contig	Dickeya solani Sp1a
GCF_009874415.1	contig	Dickeya solani RNS10-27-2A
GCF_013334125.1	contig	Dickeya solani IFB0167
GCF_013334145.1	contig	Dickeya solani IFB0231
GCF_013334185.1	contig	Dickeya solani IFB0421
GCF_013339795.1	contig	Dickeya solani IFB0212
GCF_013339815.1	contig	Dickeya solani IFB0311
GCF_013339875.1	contig	Dickeya solani IFB0695
GCF_014751545.1	contig	Dickeya solani D12
GCF_016404885.1	contig	Dickeya solani CH9918-774
GCF_016404895.1	contig	Dickeya solani CH05026
GCF_016404925.1	contig	Dickeya solani CH07044
GCF_016404945.1	contig	Dickeya solani CH9635-
GCF_017161585.1	contig	Dickeya solani IPO2019
GCF_020406975.1	contig	Dickeya solani A623-S20-A17
GCF_015277635.1	contig	Pectobacterium carotovorum subsp. PCCS1
GCF_015709085.1	contig	Pectobacterium carotovorum subsp. PCCS1
GCF_000264075.1	contig	Dickeya zeae ZJU1202
GCF_000291725.1	contig	Pectobacterium wasabiae CFBP 3304
GCF_001742185.1	contig	Pectobacterium wasabiae CFBP 3304
GCF_013449715.1	contig	Pectobacterium aroidearum CFBP8737
GCF_013913555.1	contig	Pectobacterium aroidearum MY2
GCF_013913585.1	contig	Pectobacterium aroidearum MY11
GCF_013913595.1	contig	Pectobacterium aroidearum MY10
GCF_013913605.1	contig	Pectobacterium aroidearum MY7
GCF_013913645.1	contig	Pectobacterium aroidearum MY18
GCF_014042225.1	contig	Pectobacterium aroidearum KC20
GCF_014050115.1	contig	Pectobacterium aroidearum MY19
GCF_015689195.1	contig	Pectobacterium aroidearum L6
GCF_020181375.1	contig	Pectobacterium aroidearum LJ2
GCF_000294535.1	contig	Pectobacterium carotovorum subsp. PCC21
GCF_000365305.1	contig	Dickeya dianthicola NCPPB 453
GCF_000406105.1	contig	Dickeya chrysanthemi NCPPB 402
GCF_000365405.2	contig	Dickeya dianthicola NCPPB 3534
GCF_000406065.1	contig	Dickeya chrysanthemi NCPPB 516
GCF_000406145.1	contig	Dickeya dadantii NCPPB 898
GCF_000406165.1	contig	Dickeya zeae NCPPB 2538
GCF_000406185.1	contig	Dickeya dadantii subsp. dieffenbachiae NCPPB 2976
GCF_000406085.2	contig	Dickeya sp. CSL RW240
GCF_000406305.1	contig	Dickeya sp. MK7
GCF_000406225.1	contig	Dickeya zeae NCPPB 3531
GCF_000400525.1	contig	Dickeya zeae NCPPB 3532
GCF_000406245.1	contig	Dickeya chrysanthemi NCPPB 3533
GCF_000406265.1	contig	Dickeya dadantii NCPPB 3537
GCF_000365285.1	contig	Dickeya solani MK10
GCF_000365345.1	contig	Dickeya solani MK16
GCF_000406325.1	contig	Dickeya zeae MK19
GCF_000430955.1	contig	Dickeya dianthicola IPO 980
GCF_000406285.1	contig	Dickeya sp. DW 0440
GCF_000400795.1	contig	Dickeya solani IPO 2222
GCF_001644705.1	contig	Dickeya solani IPO 2222
GCF_000365365.1	contig	Dickeya dianthicola GBBC 2039
GCF_000400565.1	contig	Dickeya solani GBBC 2040
GCF_000474655.1	contig	Dickeya solani D s0432- -
GCF_002846975.1	contig	Dickeya solani D s0432- -
GCF_000511285.2	contig	Dickeya solani RNS 08.23.3.1.A ....
GCF_000406045.1	contig	Dickeya oryzae CSL RW192
GCF_009372235.1	contig	Dickeya oryzae ZYY5
GCF_017897245.1	contig	Dickeya oryzae FVG03
GCF_017897305.1	contig	Dickeya oryzae S20
GCF_017897585.1	contig	Dickeya oryzae FVG08
GCF_020406685.1	contig	Dickeya oryzae A642-S2-A17
GCF_020406815.1	contig	Dickeya oryzae A003-S1-M15
GCF_001039055.1	contig	Pectobacterium carotovorum subsp. ICMP 5702
GCF_000389755.1	contig	Pectobacterium atrosepticum CFBP 6276
GCF_000975305.1	contig	Dickeya dianthicola RNS04.9 .
GCF_002706485.1	contig	Dickeya dianthicola RNS04.9 .
GCF_000404105.1	contig	Dickeya zeae DZ2Q
GCF_000382585.2	contig	Dickeya zeae MS1
GCF_900095885.1	contig	Dickeya aquatica 174/2
GCF_000816045.1	contig	Dickeya zeae EC1
GCF_000632375.1	contig	Pectobacterium parmentieri CFIA1002
GCF_000803315.1	contig	Pectobacterium actinidiae KKH3
GCF_001984525.1	contig	Pectobacterium actinidiae ICMP 19972
GCF_001984535.1	contig	Pectobacterium actinidiae ICMP 19971
GCF_000784735.1	contig	Dickeya undicola 2B12
GCF_003725575.1	contig	Dickeya undicola FVG10-MFV-A16
GCF_003725615.1	contig	Dickeya undicola FVG1-MFV-O17
GCF_000758345.1	contig	Dickeya fangzhongdai ND14b
GCF_000774065.1	contig	Dickeya fangzhongdai M074
GCF_000803195.1	contig	Dickeya fangzhongdai M005
GCF_001187965.2	contig	Dickeya fangzhongdai S1
GCF_001187975.3	contig	Dickeya fangzhongdai B16
GCF_002812485.1	contig	Dickeya fangzhongdai DSM 101947
GCF_003628775.1	contig	Dickeya fangzhongdai PA1
GCF_009873225.2	contig	Dickeya fangzhongdai AP6
GCF_014642955.1	contig	Dickeya fangzhongdai CGMCC .15464
GCF_014854755.1	contig	Dickeya fangzhongdai LN1
GCF_014854775.1	contig	Dickeya fangzhongdai QZH3
GCF_017656535.1	contig	Dickeya fangzhongdai 908C
GCF_022385255.1	contig	Dickeya fangzhongdai 643b
GCF_021432585.1	contig	Pectobacterium sp. IFB5596
GCF_000260925.1	contig	Pectobacterium parmentieri SCC3193
GCF_000757625.1	contig	Pectobacterium parmentieri RNS 08-42-1A
GCF_001742145.1	contig	Pectobacterium parmentieri RNS 08-42-1A
GCF_002920045.2	contig	Pectobacterium parmentieri PB20
GCF_003121785.1	contig	Pectobacterium parmentieri SS90
GCF_003628015.1	contig	Pectobacterium parmentieri IFB5626
GCF_003628025.1	contig	Pectobacterium parmentieri IFB5597
GCF_003628575.1	contig	Pectobacterium parmentieri IFB5408
GCF_003628595.1	contig	Pectobacterium parmentieri IFB5485
GCF_003628615.1	contig	Pectobacterium parmentieri IFB5623
GCF_003628635.1	contig	Pectobacterium parmentieri IFB5432
GCF_003628655.1	contig	Pectobacterium parmentieri IFB5441
GCF_003628675.1	contig	Pectobacterium parmentieri IFB5486
GCF_003628695.1	contig	Pectobacterium parmentieri IFB5604
GCF_003628715.1	contig	Pectobacterium parmentieri IFB5605
GCF_003628735.1	contig	Pectobacterium parmentieri IFB5619
GCF_003992745.1	contig	Pectobacterium parmentieri IFB5427
GCF_009931535.1	contig	Pectobacterium parmentieri HC
GCF_016107025.1	contig	Pectobacterium parmentieri NY1712A
GCF_016107035.1	contig	Pectobacterium parmentieri NY1722A
GCF_016107065.1	contig	Pectobacterium parmentieri NY1588A
GCF_016107085.1	contig	Pectobacterium parmentieri NY1587A
GCF_016107095.1	contig	Pectobacterium parmentieri NY1585A
GCF_016107125.1	contig	Pectobacterium parmentieri NY1548A
GCF_016107135.1	contig	Pectobacterium parmentieri NY1584A
GCF_016107165.1	contig	Pectobacterium parmentieri NY1540A
GCF_016107185.1	contig	Pectobacterium parmentieri NY1532B
GCF_016107195.1	contig	Pectobacterium parmentieri NY1533B
GCF_016126895.1	contig	Pectobacterium parmentieri WC19161
GCF_016864935.1	contig	Pectobacterium parmentieri QK-5
GCF_016950275.1	contig	Pectobacterium parmentieri IPO:1955
GCF_023508065.1	contig	Pectobacterium parmentieri Ec-010
GCF_023508125.1	contig	Pectobacterium parmentieri Ec-009
GCF_004137785.1	contig	Pectobacterium zantedeschiae PC2
GCF_004137795.1	contig	Pectobacterium zantedeschiae 9M
GCF_004137815.1	contig	Pectobacterium zantedeschiae 2M
GCF_003049805.1	contig	Dickeya sp. Secpp 1600
GCF_002288545.1	contig	Pectobacterium polaris NIBIO1392
GCF_002307355.1	contig	Pectobacterium polaris NIBIO1006
GCF_003121735.1	contig	Pectobacterium polaris SS28
GCF_003595035.1	contig	Pectobacterium polaris S4.16.03.2B
GCF_003990525.1	contig	Pectobacterium polaris F109
GCF_011378945.1	contig	Pectobacterium polaris WBC1
GCF_011378965.1	contig	Pectobacterium polaris WBC6
GCF_011378985.1	contig	Pectobacterium polaris WBC9
GCF_011379045.1	contig	Pectobacterium polaris WBC11
GCF_016949695.1	contig	Pectobacterium polaris IPO:4059 NAK:253
GCF_016949935.1	contig	Pectobacterium polaris NAK:226
GCF_019426305.1	contig	Pectobacterium polaris A3
GCF_020047135.1	contig	Pectobacterium polaris QK413-
GCF_020406695.1	contig	Pectobacterium polaris A668-S6-A17
GCF_020406755.1	contig	Pectobacterium polaris A447-S21-J17
GCF_020406835.1	contig	Pectobacterium polaris A641-S6-A17
GCF_023507905.1	contig	Pectobacterium polaris Ec-173
GCF_023507955.1	contig	Pectobacterium polaris Ec-143
GCF_023508005.1	contig	Pectobacterium polaris Ec-140
GCF_023508025.1	contig	Pectobacterium polaris Ec-137
GCF_902143335.1	contig	Pectobacterium polaris IPO_3842
GCF_902143345.1	contig	Pectobacterium polaris IPO_1606
GCF_902143355.1	contig	Pectobacterium polaris IPO_3720
GCF_902143365.1	contig	Pectobacterium polaris IPO_3841
GCF_902167255.1	contig	Pectobacterium polaris IPO_1948
GCF_922037565.1	contig	Pectobacterium polaris LMG2406
GCF_001039065.1	contig	Pectobacterium peruviense UGC32
GCF_002847345.1	contig	Pectobacterium peruviense IFB5232
GCF_002847355.1	contig	Pectobacterium peruviense IFB5229
GCF_003312345.1	contig	Pectobacterium peruviense A97-S13-F16
GCF_003312355.1	contig	Pectobacterium peruviense A350-S18-N16
GCF_003028395.1	contig	Pectobacterium punjabense SS95
GCF_012427845.1	contig	Pectobacterium punjabense SS95
GCF_016950155.1	contig	Pectobacterium punjabense IPO:3715 SV1490b
GCF_018344415.1	contig	Pectobacterium punjabense P9A19a
GCF_018728555.1	contig	Pectobacterium punjabense RNS08.28
GCF_021375765.1	contig	Pectobacterium punjabense IPO3715
GCF_003382565.3	contig	Pectobacterium aquaticum A212-S19-A16
GCF_003382585.2	contig	Pectobacterium aquaticum A105-S21-F16
GCF_003382595.2	contig	Pectobacterium aquaticum A104-S21-F16
GCF_003382625.2	contig	Pectobacterium aquaticum A101-S19-F16
GCF_003382645.2	contig	Pectobacterium aquaticum A35-S23-M15
GCF_003382655.2	contig	Pectobacterium aquaticum A127-S21-F16
GCF_016949085.1	contig	Pectobacterium aquaticum NAK:467
GCF_022507345.1	contig	Pectobacterium aquaticum A76-S21-O15
GCF_003934295.1	contig	Dickeya lacustris S29
GCF_005497185.1	contig	Pectobacterium polonicum DPMP315
GCF_002921205.1	contig	Pectobacterium versatile F018
GCF_002921235.2	contig	Pectobacterium versatile F131
GCF_002921275.1	contig	Pectobacterium versatile F135
GCF_002921285.1	contig	Pectobacterium versatile PB69
GCF_002921295.1	contig	Pectobacterium versatile PB70
GCF_002983505.1	contig	Pectobacterium versatile Ecc71
GCF_003031305.1	contig	Pectobacterium versatile 3-2
GCF_003096475.1	contig	Pectobacterium versatile WS2152
GCF_003121765.1	contig	Pectobacterium versatile SS96
GCF_003402555.1	contig	Pectobacterium versatile RMIT1
GCF_003571485.1	contig	Pectobacterium versatile SCC1
GCF_003594995.1	contig	Pectobacterium versatile S4.16.03.3F
GCF_003595065.1	contig	Pectobacterium versatile S4.16.03.3I
GCF_003595135.1	contig	Pectobacterium versatile S4.16.03.3K
GCF_003932035.1	contig	Pectobacterium versatile 14A
GCF_003990505.1	contig	Pectobacterium versatile F16
GCF_004296665.1	contig	Pectobacterium versatile CFBP1552
GCF_004296675.1	contig	Pectobacterium versatile A75-S21-O15
GCF_004296685.1	contig	Pectobacterium versatile CFBP6051
GCF_004296715.1	contig	Pectobacterium versatile A67-S18-O15
GCF_004296725.1	contig	Pectobacterium versatile A69-S13-O15
GCF_004296765.1	contig	Pectobacterium versatile CFBP5663
GCF_013449405.1	contig	Pectobacterium versatile CFBP1118
GCF_013449605.1	contig	Pectobacterium versatile CFBP6698
GCF_013449655.1	contig	Pectobacterium versatile CFBP5669
GCF_013449675.1	contig	Pectobacterium versatile CFBP5378
GCF_016949035.1	contig	Pectobacterium versatile NAK:94 PCC:163
GCF_016949075.1	contig	Pectobacterium versatile IPO:0139 NAK:93 PCC:139
GCF_016949955.1	contig	Pectobacterium versatile NAK:227
GCF_018094665.1	contig	Pectobacterium versatile NY1788A
GCF_018094685.1	contig	Pectobacterium versatile NY1765A
GCF_018094705.1	contig	Pectobacterium versatile NY1766A
GCF_018094745.1	contig	Pectobacterium versatile NY1762B
GCF_018095725.1	contig	Pectobacterium versatile NY1705A
GCF_018095745.1	contig	Pectobacterium versatile NY1715C
GCF_018095765.1	contig	Pectobacterium versatile NY1753B
GCF_018141505.1	contig	Pectobacterium versatile ECC15
GCF_018219365.1	contig	Pectobacterium versatile DSM 30169
GCF_020166435.1	contig	Pectobacterium versatile KC01
GCF_020166455.1	contig	Pectobacterium versatile KC03
GCF_020166465.1	contig	Pectobacterium versatile KC02
GCF_020295515.1	contig	Pectobacterium versatile SR4
GCF_020295565.1	contig	Pectobacterium versatile SR3
GCF_020295645.1	contig	Pectobacterium versatile SR2
GCF_020406615.1	contig	Pectobacterium versatile A546-S4-A17
GCF_020406735.1	contig	Pectobacterium versatile A165-S18-M16
GCF_020406785.1	contig	Pectobacterium versatile A095-S3-F16
GCF_020423065.1	contig	Pectobacterium versatile SR12
GCF_020423085.1	contig	Pectobacterium versatile SR1
GCF_020865565.1	contig	Pectobacterium versatile A73-S18-O15
GCF_022507255.1	contig	Pectobacterium versatile A165-S18-M16
GCF_922011595.1	contig	Pectobacterium versatile A80-S18-O15
GCF_922011605.1	contig	Pectobacterium versatile A792-S21-N17
GCF_922011615.1	contig	Pectobacterium versatile A139-S21-M15
GCF_922011625.1	contig	Pectobacterium versatile A56-GEAM-M15
GCF_922011655.1	contig	Pectobacterium versatile CFBP7359.
GCF_922011735.1	contig	Pectobacterium versatile A550-S10-A17
GCF_922013185.1	contig	Pectobacterium versatile A385-S18-F17
GCF_922013215.1	contig	Pectobacterium versatile A222-S6-N16
GCF_922013315.1	contig	Pectobacterium versatile LMG2412
GCF_922013345.1	contig	Pectobacterium versatile LMG2424
GCF_922015415.1	contig	Pectobacterium versatile A59-S3-O15
GCF_922016725.1	contig	Pectobacterium versatile A155-S5-M16
GCF_922016765.1	contig	Pectobacterium versatile A482-MFV-J17
GCF_922019785.1	contig	Pectobacterium versatile A82-S18-O15
GCF_922021645.1	contig	Pectobacterium versatile LMG2413
GCF_922021695.1	contig	Pectobacterium versatile A96-S13-F16
GCF_922021985.1	contig	Pectobacterium versatile A167-S22-M16
GCF_922022005.1	contig	Pectobacterium versatile A102-S1-F16
GCF_922022125.1	contig	Pectobacterium versatile A18-GEAV-M15
GCF_922022605.1	contig	Pectobacterium versatile A619-S1-N17
GCF_922030515.1	contig	Pectobacterium versatile A78-S20-O15
GCF_922030705.1	contig	Pectobacterium versatile LMG2411
GCF_922031085.1	contig	Pectobacterium versatile A197-S18-M16
GCF_922035905.1	contig	Pectobacterium versatile C11
GCF_922037575.1	contig	Pectobacterium versatile LMG2459
GCF_000803215.1	contig	Pectobacterium fontis M022
GCF_007210685.1	contig	Dickeya sp. ws52
GCF_012273755.1	contig	Dickeya sp. CFBP 2040
GCF_022477975.1	contig	Pectobacterium sp. PL64
GCF_013449375.1	contig	Pectobacterium sp. CFBP8739
GCF_014946775.2	contig	Pectobacterium quasiaquaticum A477-S1-J17
GCF_014946805.1	contig	Pectobacterium quasiaquaticum A113-S21-F16
GCF_014946825.2	contig	Pectobacterium quasiaquaticum A398-S21-F17
GCF_014946835.1	contig	Pectobacterium quasiaquaticum A535-S3-A17
GCF_014946845.1	contig	Pectobacterium quasiaquaticum A411-S4-F17
GCF_014946865.1	contig	Pectobacterium quasiaquaticum FL60-S17
GCF_014946905.1	contig	Pectobacterium quasiaquaticum FL63-S17
GCF_000749915.1	contig	Pectobacterium parvum NCPPB 3395
GCF_000808415.1	contig	Pectobacterium parvum Y1
GCF_009931575.1	contig	Pectobacterium parvum PZ1
GCF_020971565.1	contig	Pectobacterium parvum FN20211
GCF_900195285.2	contig	Pectobacterium parvum s0421
GCF_900195295.2	contig	Pectobacterium parvum s0416
GCF_020181655.1	contig	Pectobacterium colocasium LJ1
GCF_017897605.1	contig	Dickeya parazeae S31
GCF_023272715.1	contig	Pectobacterium sp. 21LCBS03
