# Supplementary material for: Analysis of soft rot Pectobacteriaceae population diversity in US potato growing regions between 2015 and 2022
Source: Front Microbiol. 2024 Sep 16;15:1403121. doi: 10.3389/fmicb.2024.1403121 (PMC11439646; doi:10.3389/fmicb.2024.1403121)
Supplement: Supplementary file 1 [file Data_Sheet_1.zip › Supplemental Table S2.xlsx]

## Sheet: Table S2.
Sequencing_platform	Length_range	Length_mean	Length_median	Length_sd	Length_se	BUSCO_range	BUSCO_mean	BUSCO_median	BUSCO_sd	BUSCO_se	N50_range	N50_mean	N50_median	N50_sd	N50_se	L50_range	L50_mean	L50_median	L50_sd	L50_se	Sequencing_coverage_range	Sequencing_coverage_mean	Sequencing_coverage_median	Sequencing_coverage_sd	Sequencing_coverage_se	Isolate_count
A	4664689 - 5334490	4.95343e+06	4865346	159659	24347.8	97.2 - 99.8	98.9953	99.6	0.833511	0.127109	26679 - 143121	73528.4	71860	35259.5	5377.02	14 - 52	27.4884	22	11.5951	1.76824	28 - 66	47.8837	48	9.8711	1.50533	43
B	4382806 - 5239582	4.86274e+06	4855129	158424	19959.6	91.8 - 99.8	99.2587	99.6	1.12703	0.141993	42298 - 623226	326301	311117	120225	15146.9	2 -- 40	6.7619	6	4.80159	0.604944	13 - 517	276.143	280	99.9443	12.5918	63
C	4693137 - 5082700	4.93537e+06	4964440	123958	34379.8	94.7 - 99.6	98.9154	99.6	1.3322	0.369484	15726 - 287080	100416	80564	66045.1	18317.6	6 - 103	25	18	24.5017	6.79555	11 - 116	66.6154	70	27.0541	7.50345	13
