# Supplementary material for: Analysis of soft rot Pectobacteriaceae population diversity in US potato growing regions between 2015 and 2022
Source: Front Microbiol. 2024 Sep 16;15:1403121. doi: 10.3389/fmicb.2024.1403121 (PMC11439646; doi:10.3389/fmicb.2024.1403121)
Supplement: Supplementary file 1 [file Data_Sheet_1.zip › Supplementary Table S3.csv]

Strain_ID	State	Year	Species	Num_contig	Length	N50	L50	BUSCO	Sequencing_coverage	Host	Assembly_accession
15A12	PA	2015	D. dianthicola	125	4810872	80564	18	98.6	75	Potato	JBBBRC000000000
15A54	ME	2015	P. parmentieri	180	5044728	67090	24	98.9	116	Potato	JBBBRB000000000
16A18	FL	2016	D. dianthicola	169	4790973	52233	33	98.6	55	Potato	JBBBRA000000000
16A44	FL	2016	D. dianthicola	127	4837411	101018	17	98.8	91	Potato	JBBBQZ000000000
18B42	ME	2018	P. versatile	173	4964440	76538	22	99.6	76	Potato	JBBBQY000000000
18B43	ME	2018	P. parmentieri	110	4906159	130415	11	99.6	70	Potato	JBBBQX000000000
1950-1	ME	2015	P. carotovorum	60	4855129	495701	4	99.6	336	Potato	JBBBQW000000000
1950-11	HI	2016	P. brasiliense	54	4715806	267744	6	99.6	327	Potato	JBBBQV000000000
1950-12	HI	2016	P. aroidearum	95	5124492	225837	9	99.5	339	Potato	JBBBQU000000000
1950-13	HI	2016	P. carotovorum	67	4810661	413439	5	99.6	391	Potato	JBBBQT000000000
1950-14	HI	2016	D. chrysanthemi	99	4698720	253608	7	99.7	360	Potato	JBBBQS000000000
1950-15	HI	2016	P. spp	77	4651633	230291	8	99.1	456	Potato	JBBBQR000000000
1950-16	HI	2016	D. dadantii	119	4687434	312010	5	98.8	284	Potato	JBBBQQ000000000
1950-17	HI	2016	D. dadantii	107	4708118	293332	6	95.9	171	Potato	JBBBQP000000000
1950-19	HI	2016	P. parmentieri	167	5239582	370579	6	99.4	226	Potato	JBBBQO000000000
1950-2	ME	2015	P. carotovorum	63	4850235	395565	5	99.6	314	Potato	JBBBQN000000000
1950-20	ND	2016	P. atrocepticum	45	5044408	519264	5	99.8	331	Potato	JBBBQM000000000
1950-21	WI	2016	P. versatile	91	4952305	273053	6	99.6	379	Potato	JBBBQL000000000
1950-22	FL	2017	D. dadantii	119	4683726	303622	5	98.8	298	Potato	JBBBQK000000000
1950-23	FL	2017	D. dadantii	119	4382806	312010	5	91.8	459	Potato	JBBBQJ000000000
1950-24	ID	2021	D. chrysanthemi	136	4655728	251122	6	99.7	400	Potato	JBBBQI000000000
1950-26	WA	2021	P. versatile	64	4985847	311117	7	99.6	276	Potato	JBBBQH000000000
1950-28	WA	2021	P. versatile	65	4985809	311117	7	99.6	396	Potato	JBBBQG000000000
1950-29	WI	2021	P. carotovorum	62	4817423	479887	4	99.6	398	Potato	JBBBQF000000000
1950-3	ME	2015	P. carotovorum	52	4855225	495701	4	99.6	286	Potato	JBBBQE000000000
1950-32	WI	2021	P. carotovorum	73	4805821	307168	6	99.6	291	Potato	JBBPDX000000000
1950-33	MN	2021	P. carotovorum	61	4785026	264668	6	99.6	143	Potato	JBBBQD000000000
1950-34	MN	2021	P. carotovorum	43	4766385	590975	3	99.6	248	Potato	JBBBQC000000000
1950-35	MN	2021	P. carotovorum	43	4766082	590958	3	99.6	285	Potato	JBBBQB000000000
1950-36	MN	2021	P. brasiliense	111	4890654	246574	8	99.6	253	Potato	JBBBQA000000000
1950-37	VA	2021	P. carotovorum	71	4768366	284606	6	99.5	266	Potato	JBBBPZ000000000
1950-38	VA	2021	P. carotovorum	64	4768660	284606	6	99.5	327	Potato	JBBBPY000000000
1950-39	ND	2021	P. carotovorum	48	4739910	422465	4	99.6	367	Potato	JBBBPX000000000
1950-4	MD	2015	D. dianthicola	87	4847411	213935	8	98.8	253	Potato	JBBBPW000000000
1950-40	ND	2021	P. carotovorum	48	4740159	368597	5	99.6	310	Potato	JBBBPV000000000
1950-5	MD	2015	D. dianthicola	83	4828494	213935	8	98.8	237	Potato	JBBBPU000000000
1950-6	MD	2015	D. dianthicola	87	4849118	213935	8	98.8	293	Potato	JBBBPT000000000
1950-7	MD	2015	D. dianthicola	91	4846693	219455	8	98.8	380	Potato	JBBBPS000000000
1950-8	ID	2015	P. brasiliense	102	4622130	165921	10	99.6	280	Potato	JBBBPR000000000
1950-9	ID	2015	P. brasiliense	104	4622050	153369	10	99.6	198	Potato	JBBBPQ000000000
JB107B	WA	2019	P. atrocepticum	27	4930819	408119	5	99.4	63	Potato	JBBBPP000000000
JB113A	OR	2019	P. carotovorum	48	4593377	139234	8	97.3	19	Potato	JBBBPO000000000
JB133A	OR	2019	P. versatile	140	4980415	91084	18	99.6	47	Potato	JBBBPN000000000
JB145A	OR	2019	P. carotovorum	62	4763639	134899	16	98.9	17	Potato	JBBBPM000000000
JB53C	OR	2019	P. versatile	98	5042492	394255	5	99.6	276	Potato	JBBBPL000000000
JB56A	OR	2019	P. versatile	185	5054220	42298	40	98.5	13	Potato	JBBBPK000000000
JB88B	OR	2019	P. parmentieri	521	5082700	15726	103	94.7	11	Potato	JBBBPJ000000000
JB94B	ID	2019	P. carotovorum	94	4693137	107768	15	99.6	31	Potato	JBBBPI000000000
JB96A	ID	2019	P. carotovorum	107	4735234	208750	9	99.6	252	Potato	JBBBPH000000000
ME175	ME	2016	P. parmentieri	190	5031716	63003	24	99.1	68	Potato	JBBBPG000000000
NY1453A	FL	2016	P. brasiliense	256	4881427	103201	17	99.6	47	Potato	JBBBPF000000000
NY1464A	NY	2016	P. carotovorum	274	4876752	112857	16	99.6	66	Potato	JBBBPE000000000
NY1528B	NY	2016	D. dianthicola	393	4863406	49169	32	98.2	48	Potato	WAAV00000000
NY1532B	NY	2016	P. parmentieri	369	4852831	143026	15	99.6	66	Potato	WABL00000000
NY1533B	NY	2016	P. parmentieri	578	5181591	83252	19	99.6	64	Potato	WABM00000000
NY1536B	NY	2016	D. dianthicola	490	4860412	35136	45	97.5	45	Potato	WAAW00000000
NY1538B	NY	2016	D. dianthicola	385	4861033	46427	36	98.6	50	Potato	WAAX00000000
NY1539A	NY	2016	P. atrocepticum	310	4893199	73632	19	99.8	58	Potato	JBBBPD000000000
NY1540A	NY	2016	P. parmentieri	760	5228222	83268	20	99.6	51	Potato	WABN00000000
NY1547B	NY	2016	D. dianthicola	371	4862602	49640	34	98.4	44	Potato	WAAY00000000
NY1548A	NY	2016	P. parmentieri	566	5179496	81532	21	99.6	38	Potato	WABO00000000
NY1556C	NY	2016	D. dianthicola	511	4854783	35134	44	97.5	29	Potato	WAAZ00000000
NY1557A	NY	2016	D. dianthicola	417	4859473	42279	38	98.4	30	Potato	WABA00000000
NY1558D	NY	2016	D. dianthicola	378	4859161	45022	35	98.4	34	Potato	WABB00000000
NY1559C	NY	2016	D. dianthicola	468	4858346	34509	43	97.9	53	Potato	WABC00000000
NY1562C	NY	2016	D. dianthicola	518	4856215	29975	47	97.9	52	Potato	WABD00000000
NY1563A	NY	2016	P. brasiliense	258	4685362	108304	17	99.6	42	Potato	JBBBPC000000000
NY1578A	NY	2016	D. dianthicola	485	4864279	34949	42	97.5	30	Potato	WABE00000000
NY1584A	NY	2016	P. parmentieri	371	4858068	143121	14	99.4	61	Potato	WABP00000000
NY1585A	NY	2016	P. parmentieri	608	5182020	83268	20	99.6	47	Potato	WABQ00000000
NY1586A	NY	2016	P. parmentieri	375	5116995	131326	14	99.4	41	Potato	JBBBPB000000000
NY1587A	NY	2016	P. parmentieri	350	4848180	131589	15	99.6	34	Potato	WABR00000000
NY1588A	NY	2016	P. parmentieri	428	5242416	84645	21	99.6	28	Potato	WABS00000000
NY1705A	NY	2017	P. versatile	385	5101385	82012	22	99.6	54	Potato	WLVV00000000
NY1712A	NY	2017	P. parmentieri	379	4959460	132410	14	99.6	46	Potato	WABT00000000
NY1713C	NY	2017	D. dianthicola	523	4850125	26679	52	97.2	38	Potato	WABF00000000
NY1715C	NY	2017	P. versatile	393	5223624	68608	24	99.6	48	Potato	WLVU00000000
NY1719A	NY	2017	D. dianthicola	498	4853875	31611	48	97.2	45	Potato	WABG00000000
NY1720A	NY	2017	P. atrocepticum	309	4916101	71860	21	99.8	44	Potato	JAAKYX000000000
NY1722A	NY	2017	P. parmentieri	285	5011482	136485	14	99.6	48	Potato	WABU00000000
NY1746A	NY	2017	D. dianthicola	455	4864846	35774	40	98.2	50	Potato	WABH00000000
NY1749A	NY	2017	P. parvum	393	4664689	50854	26	99.5	39	Potato	JBBBPA000000000
NY1753B	NY	2017	P. versatile	291	5075739	85073	22	99.6	60	Potato	WLVT00000000
NY1754A	NY	2017	P. versatile	1803	5334490	64437	29	99.6	48	Potato	WLVS00000000
NY1758A	NY	2017	D. dianthicola	414	4864736	37274	41	98.2	51	Potato	WABI00000000
NY1760A	NY	2017	D. dianthicola	466	4864051	37286	42	98.2	56	Potato	WABJ00000000
NY1762B	NY	2017	P. versatile	319	4986538	73104	21	99.6	49	Potato	WLVR00000000
NY1765A	NY	2017	P. versatile	329	5050786	84245	20	99.6	54	Potato	WLVQ00000000
NY1766A	NY	2017	P. versatile	307	4986582	66260	24	99.6	45	Potato	WLVP00000000
NY1767A	NY	2017	P. carotovorum	267	4787090	113393	15	99.6	61	Potato	JAAKYV000000000
NY1785A	NY	2017	D. dianthicola	435	4865346	43649	38	98.6	53	Potato	WABK00000000
NY1786A	NY	2017	P. carotovorum	422	4868247	102514	16	99.6	59	Potato	JAAKYW000000000
NY1788A	NY	2017	P. versatile	453	5242018	52933	29	99.4	53	Potato	WLVO00000000
NY1887	NY	2018	P. parmentieri	80	5093893	327292	6	99.6	218	Potato	JBBBOZ000000000
NY1888	NY	2018	P. versatile	75	4904502	187521	11	99.6	208	Potato	JBBBOY000000000
NY1889	NY	2018	P. parmentieri	72	4912212	298803	4	99.6	258	Potato	JBBBOX000000000
NY1893	NY	2018	P. carotovorum	92	4848955	217256	8	99.5	211	Potato	JBBBOW000000000
NY1897	NY	2018	D. dianthicola	86	4691265	230402	7	99.1	273	Dhalia	JBBBOV000000000
NY1898	NY	2018	P. versatile	84	4955443	371678	6	99.6	228	Potato	JBBBOU000000000
NY1901	NY	2018	P. versatile	69	5051755	238313	7	99.8	184	Potato	JBBBOT000000000
NY1902	NY	2018	P. carotovorum	69	4929589	623226	3	99.6	225	Potato	JBBBOS000000000
NY2007	NY	2019	P. versatile	55	4931635	456818	4	99.6	206	Potato	JBBBOR000000000
NY2009	NY	2021	P. carotovorum	51	4880807	497648	2	99.6	372	Potato	JBBBOQ000000000
NY2010	NY	2021	P. versatile	62	4936799	209141	9	99.6	221	Potato	JBBBOP000000000
SR64	MN	2016	D. chrysanthemi	80	4617884	263312	7	99.7	242	Potato	JBBBOO000000000
UMSS2	MA	2022	P. versatile	91	5082669	155021	10	99.6	81	Potato	JBBBON000000000
UMSS4	MA	2022	P. versatile	155	5035685	77872	24	99.6	58	Potato	JBBBOM000000000
UMSS5	MA	2022	P. versatile	75	4898914	287080	6	99.6	87	Potato	JBBBOL000000000
UW021-1	WI	2017	P. parmentieri	89	5011797	370095	6	99.6	300	Potato	JBBBOK000000000
UW021-11	WI	2017	P. parmentieri	80	5012673	416015	5	99.6	275	Potato	JBBBOJ000000000
UW021-12	WI	2017	P. parmentieri	97	5010023	415645	5	99.6	95	Potato	JBBBOI000000000
UW021-19	WI	2017	P. parmentieri	88	5011656	416074	5	99.6	312	Potato	JBBBOH000000000
UW021-3	WI	2017	P. parmentieri	99	5012224	315490	6	99.6	325	Potato	JBBBOG000000000
UW021-4	WI	2017	P. parmentieri	100	5010036	416015	5	99.6	253	Potato	JBBBOF000000000
UW021-5	WI	2017	P. parmentieri	121	5006651	238756	8	99.6	517	Potato	JBBBOE000000000
UW021-6	WI	2017	P. parmentieri	85	5012707	415653	5	99.6	354	Potato	JBBBOD000000000
UW021-7	WI	2017	P. parmentieri	83	5013047	416015	5	99.6	325	Potato	JBBBOC000000000
UW021-8	WI	2017	P. parmentieri	80	5013705	416043	5	99.6	279	Potato	JBBBOB000000000
UW021-9	WI	2017	P. parmentieri	88	5011332	416015	5	99.6	318	Potato	JBBBOA000000000
