# Supplementary material for: Analysis of soft rot Pectobacteriaceae population diversity in US potato growing regions between 2015 and 2022
Source: Front Microbiol. 2024 Sep 16;15:1403121. doi: 10.3389/fmicb.2024.1403121 (PMC11439646; doi:10.3389/fmicb.2024.1403121)
Supplement: Supplementary file 1 [file Data_Sheet_1.zip › Supplemental Table S4.xlsx]

## Sheet: Ddi_ANIm_percentage_identity
	NY1528B	NY1536B	NY1538B	NY1547B	NY1556C	NY1557A	NY1558D	NY1559C	NY1562C	NY1578A	NY1713C	NY1719A	NY1746A	NY1758A	NY1760A	NY1785A	1950-4	1950-5	1950-6	1950-7	NY1897	15A12	16A18	16A44
NY1528B	1	0.999928	0.999933	0.999951	0.999874	0.999918	0.999934	0.999917	0.999913	0.999892	0.999907	0.999895	0.999925	0.999927	0.999917	0.99992	0.999974	0.999952	0.99997	0.999971	0.984091	0.999958	0.99995	0.999962
NY1536B	0.999928	1	0.999933	0.999942	0.999885	0.99991	0.999913	0.999928	0.999916	0.999886	0.999906	0.999916	0.999914	0.99991	0.999919	0.999907	0.999951	0.999947	0.999951	0.999948	0.984096	0.999947	0.999941	0.999942
NY1538B	0.999933	0.999933	1	0.99994	0.999903	0.999917	0.999918	0.99993	0.999918	0.99989	0.999895	0.99992	0.999925	0.999923	0.99993	0.9999	0.999954	0.999945	0.999952	0.999952	0.984108	0.999948	0.999948	0.999947
NY1547B	0.999951	0.999942	0.99994	1	0.999898	0.999919	0.99994	0.999938	0.999941	0.999899	0.999917	0.999934	0.999944	0.999937	0.999941	0.999941	0.99998	0.999964	0.99998	0.999979	0.984087	0.99996	0.999955	0.99996
NY1556C	0.999874	0.999885	0.999903	0.999898	1	0.999866	0.999871	0.999889	0.999864	0.999833	0.999833	0.999873	0.999884	0.999874	0.99988	0.999869	0.999917	0.999909	0.999902	0.999924	0.98419	0.999909	0.999909	0.999904
NY1557A	0.999918	0.99991	0.999917	0.999919	0.999866	1	0.999912	0.99991	0.999912	0.999868	0.999894	0.999885	0.999909	0.999906	0.999892	0.99989	0.999951	0.999933	0.999949	0.999948	0.984147	0.999935	0.999925	0.999929
NY1558D	0.999934	0.999913	0.999918	0.99994	0.999871	0.999912	1	0.99992	0.999917	0.99988	0.999884	0.999903	0.999926	0.99991	0.999916	0.999899	0.999945	0.999936	0.999945	0.999943	0.984107	0.999932	0.999929	0.999926
NY1559C	0.999917	0.999928	0.99993	0.999938	0.999889	0.99991	0.99992	1	0.999918	0.999875	0.999899	0.999916	0.99992	0.999905	0.999914	0.999897	0.999956	0.999953	0.999953	0.999955	0.984158	0.999948	0.999933	0.999935
NY1562C	0.999913	0.999916	0.999918	0.999941	0.999864	0.999912	0.999917	0.999918	1	0.999871	0.999898	0.999895	0.999899	0.999903	0.999915	0.999912	0.999941	0.999931	0.99995	0.999949	0.984167	0.999932	0.999938	0.999927
NY1578A	0.999892	0.999886	0.99989	0.999899	0.999833	0.999868	0.99988	0.999875	0.999871	1	0.99987	0.999855	0.999871	0.999864	0.999878	0.999866	0.999929	0.999914	0.999929	0.999931	0.984197	0.999921	0.999931	0.999927
NY1713C	0.999907	0.999906	0.999895	0.999917	0.999833	0.999894	0.999884	0.999899	0.999898	0.99987	1	0.999878	0.999891	0.999897	0.999897	0.999885	0.999912	0.999902	0.999918	0.999912	0.984139	0.999904	0.999903	0.999892
NY1719A	0.999895	0.999916	0.99992	0.999934	0.999873	0.999885	0.999903	0.999916	0.999895	0.999855	0.999878	1	0.999895	0.999887	0.999895	0.999893	0.999944	0.999943	0.99994	0.999943	0.984114	0.999935	0.999928	0.999927
NY1746A	0.999925	0.999914	0.999925	0.999944	0.999884	0.999909	0.999926	0.99992	0.999899	0.999871	0.999891	0.999895	1	0.99992	0.999909	0.999915	0.999955	0.999937	0.999952	0.999954	0.984068	0.999936	0.99994	0.999935
NY1758A	0.999927	0.99991	0.999923	0.999937	0.999874	0.999906	0.99991	0.999905	0.999903	0.999864	0.999897	0.999887	0.99992	1	0.999909	0.999903	0.999956	0.999939	0.999955	0.999954	0.984034	0.999939	0.999941	0.99994
NY1760A	0.999917	0.999919	0.99993	0.999941	0.99988	0.999892	0.999916	0.999914	0.999915	0.999878	0.999897	0.999895	0.999909	0.999909	1	0.999909	0.999956	0.999941	0.999955	0.999953	0.984062	0.999937	0.999935	0.999937
NY1785A	0.99992	0.999907	0.9999	0.999941	0.999869	0.99989	0.999899	0.999897	0.999912	0.999866	0.999885	0.999893	0.999915	0.999903	0.999909	1	0.999968	0.999953	0.999964	0.999965	0.984106	0.99995	0.999948	0.999951
1950-4	0.999974	0.999951	0.999954	0.99998	0.999917	0.999951	0.999945	0.999956	0.999941	0.999929	0.999912	0.999944	0.999955	0.999956	0.999956	0.999968	1	0.999977	0.999996	0.999988	0.984069	0.999962	0.999962	0.999966
1950-5	0.999952	0.999947	0.999945	0.999964	0.999909	0.999933	0.999936	0.999953	0.999931	0.999914	0.999902	0.999943	0.999937	0.999939	0.999941	0.999953	0.999977	1	0.999977	0.999974	0.984113	0.999966	0.999953	0.999945
1950-6	0.99997	0.999951	0.999952	0.99998	0.999902	0.999949	0.999945	0.999953	0.99995	0.999929	0.999918	0.99994	0.999952	0.999955	0.999955	0.999964	0.999996	0.999977	1	0.999993	0.984043	0.999965	0.999954	0.999968
1950-7	0.999971	0.999948	0.999952	0.999979	0.999924	0.999948	0.999943	0.999955	0.999949	0.999931	0.999912	0.999943	0.999954	0.999954	0.999953	0.999965	0.999988	0.999974	0.999993	1	0.984057	0.99996	0.999963	0.999962
NY1897	0.984091	0.984096	0.984108	0.984087	0.98419	0.984147	0.984107	0.984158	0.984167	0.984197	0.984139	0.984114	0.984068	0.984034	0.984062	0.984106	0.984069	0.984113	0.984043	0.984057	1	0.984089	0.98413	0.984132
15A12	0.999958	0.999947	0.999948	0.99996	0.999909	0.999935	0.999932	0.999948	0.999932	0.999921	0.999904	0.999935	0.999936	0.999939	0.999937	0.99995	0.999962	0.999966	0.999965	0.99996	0.984089	1	0.99996	0.999944
16A18	0.99995	0.999941	0.999948	0.999955	0.999909	0.999925	0.999929	0.999933	0.999938	0.999931	0.999903	0.999928	0.99994	0.999941	0.999935	0.999948	0.999962	0.999953	0.999954	0.999963	0.98413	0.99996	1	0.999931
16A44	0.999962	0.999942	0.999947	0.99996	0.999904	0.999929	0.999926	0.999935	0.999927	0.999927	0.999892	0.999927	0.999935	0.99994	0.999937	0.999951	0.999966	0.999945	0.999968	0.999962	0.984132	0.999944	0.999931	1

## Sheet: Ppa_ANIm_percentage_identity
	1950-19	JB88B	NY1887	NY1889	UW021-11	UW021-12	UW021-19	UW021-1	UW021-3	UW021-4	UW021-5	UW021-6	UW021-7	UW021-8	UW021-9	NY1532B	NY1533B	NY1540A	NY1548A	NY1584A	NY1585A	NY1586A	NY1587A	NY1588A	NY1712A	NY1722A	15A54	18B43	ME175
1950-19	1	0.999678	0.998465	0.99156	0.989947	0.989959	0.989993	0.989957	0.989968	0.989975	0.989981	0.989975	0.989952	0.989948	0.989958	0.991615	0.998187	0.998167	0.998119	0.991271	0.998201	0.990167	0.991691	0.999894	0.990703	0.990089	0.99854	0.990125	0.998563
JB88B	0.999678	1	0.998123	0.991303	0.990294	0.990201	0.990294	0.990317	0.99031	0.990236	0.990237	0.990273	0.990266	0.990268	0.990271	0.99152	0.998138	0.998132	0.998044	0.991223	0.99816	0.990408	0.991602	0.999683	0.990881	0.990387	0.9983	0.990405	0.998333
NY1887	0.998465	0.998123	1	0.992307	0.99115	0.991183	0.991255	0.991156	0.991132	0.991217	0.991204	0.991175	0.991128	0.991129	0.991117	0.992838	0.999039	0.999053	0.99897	0.992474	0.99908	0.990906	0.992807	0.998392	0.991876	0.991229	0.998855	0.991161	0.999853
NY1889	0.99156	0.991303	0.992307	1	0.991209	0.991188	0.991222	0.99123	0.991253	0.991261	0.991245	0.991208	0.991228	0.991224	0.991251	0.991833	0.992297	0.992273	0.992242	0.991817	0.992329	0.990914	0.991815	0.991507	0.991929	0.991249	0.992694	0.991524	0.992341
UW021-11	0.989947	0.990294	0.99115	0.991209	1	0.999952	0.999992	0.999996	0.999994	0.999995	0.999986	0.99999	0.999994	0.999994	0.999992	0.991412	0.991119	0.991168	0.991104	0.99144	0.99116	0.999717	0.991519	0.990396	0.990946	0.999961	0.991004	0.999459	0.991159
UW021-12	0.989959	0.990201	0.991183	0.991188	0.999952	1	0.999982	0.999982	0.999996	0.999982	0.999976	0.999982	0.999997	0.999984	0.999983	0.991475	0.991183	0.991182	0.991184	0.991496	0.991171	0.999717	0.991583	0.990455	0.990946	0.999966	0.991054	0.999373	0.991132
UW021-19	0.989993	0.990294	0.991255	0.991222	0.999992	0.999982	1	0.999993	0.999992	0.999994	0.999987	0.999996	0.999993	0.999991	0.999992	0.991448	0.991141	0.991142	0.991155	0.991471	0.991147	0.999712	0.991552	0.990437	0.990941	0.999952	0.991069	0.999419	0.991199
UW021-1	0.989957	0.990317	0.991156	0.99123	0.999996	0.999982	0.999993	1	0.999994	0.999996	0.999989	0.999992	0.999996	0.999995	0.999995	0.991409	0.991101	0.991146	0.991141	0.991434	0.991151	0.999717	0.991518	0.990405	0.990945	0.999965	0.990981	0.999421	0.991122
UW021-3	0.989968	0.99031	0.991132	0.991253	0.999994	0.999996	0.999992	0.999994	1	0.999996	0.999989	0.999991	0.999997	0.999994	0.999994	0.991409	0.991146	0.991195	0.991138	0.991447	0.991188	0.99972	0.991514	0.990448	0.990951	0.999965	0.991038	0.99946	0.991187
UW021-4	0.989975	0.990236	0.991217	0.991261	0.999995	0.999982	0.999994	0.999996	0.999996	1	0.99999	0.99999	0.999996	0.999994	0.999994	0.991439	0.991148	0.991154	0.991162	0.991453	0.991154	0.999714	0.991561	0.990425	0.990943	0.99996	0.991072	0.999421	0.99118
UW021-5	0.989981	0.990237	0.991204	0.991245	0.999986	0.999976	0.999987	0.999989	0.999989	0.99999	1	0.999984	0.999991	0.999991	0.99999	0.991423	0.9912	0.991208	0.991202	0.991446	0.991205	0.999713	0.991546	0.990478	0.990947	0.999957	0.991091	0.999423	0.991208
UW021-6	0.989975	0.990273	0.991175	0.991208	0.99999	0.999982	0.999996	0.999992	0.999991	0.99999	0.999984	1	0.999992	0.999992	0.999992	0.991411	0.991113	0.991164	0.991127	0.991441	0.991159	0.999712	0.991507	0.990414	0.990945	0.999959	0.991008	0.999419	0.991101
UW021-7	0.989952	0.990266	0.991128	0.991228	0.999994	0.999997	0.999993	0.999996	0.999997	0.999996	0.999991	0.999992	1	0.999997	0.999997	0.991426	0.991105	0.991155	0.991131	0.991452	0.991157	0.999719	0.99153	0.990425	0.990928	0.999962	0.991019	0.99946	0.991157
UW021-8	0.989948	0.990268	0.991129	0.991224	0.999994	0.999984	0.999991	0.999995	0.999994	0.999994	0.999991	0.999992	0.999997	1	0.999996	0.991415	0.99113	0.991174	0.991155	0.991435	0.991178	0.999719	0.991513	0.990446	0.990965	0.999965	0.991016	0.999422	0.991117
UW021-9	0.989958	0.990271	0.991117	0.991251	0.999992	0.999983	0.999992	0.999995	0.999994	0.999994	0.99999	0.999992	0.999997	0.999996	1	0.991447	0.991136	0.991179	0.991157	0.991474	0.991183	0.999718	0.991563	0.990454	0.990951	0.999962	0.990986	0.999422	0.991104
NY1532B	0.991615	0.99152	0.992838	0.991833	0.991412	0.991475	0.991448	0.991409	0.991409	0.991439	0.991423	0.991411	0.991426	0.991415	0.991447	1	0.99224	0.992251	0.99219	0.998617	0.992256	0.991331	0.99932	0.9916	0.99195	0.991382	0.992213	0.991438	0.992747
NY1533B	0.998187	0.998138	0.999039	0.992297	0.991119	0.991183	0.991141	0.991101	0.991146	0.991148	0.9912	0.991113	0.991105	0.99113	0.991136	0.99224	1	0.999878	0.999844	0.991948	0.999897	0.99112	0.992342	0.998292	0.99226	0.991192	0.998985	0.991527	0.999159
NY1540A	0.998167	0.998132	0.999053	0.992273	0.991168	0.991182	0.991142	0.991146	0.991195	0.991154	0.991208	0.991164	0.991155	0.991174	0.991179	0.992251	0.999878	1	0.999828	0.991971	0.9999	0.991134	0.992352	0.998273	0.992219	0.991224	0.998991	0.991496	0.999155
NY1548A	0.998119	0.998044	0.99897	0.992242	0.991104	0.991184	0.991155	0.991141	0.991138	0.991162	0.991202	0.991127	0.991131	0.991155	0.991157	0.99219	0.999844	0.999828	1	0.991917	0.99984	0.991121	0.992319	0.998315	0.992213	0.991171	0.998965	0.991511	0.999088
NY1584A	0.991271	0.991223	0.992474	0.991817	0.99144	0.991496	0.991471	0.991434	0.991447	0.991453	0.991446	0.991441	0.991452	0.991435	0.991474	0.998617	0.991948	0.991971	0.991917	1	0.991942	0.991339	0.998607	0.991305	0.991951	0.991386	0.991966	0.991505	0.992373
NY1585A	0.998201	0.99816	0.99908	0.992329	0.99116	0.991171	0.991147	0.991151	0.991188	0.991154	0.991205	0.991159	0.991157	0.991178	0.991183	0.992256	0.999897	0.9999	0.99984	0.991942	1	0.991152	0.99237	0.998293	0.992265	0.991216	0.999006	0.991525	0.999172
NY1586A	0.990167	0.990408	0.990906	0.990914	0.999717	0.999717	0.999712	0.999717	0.99972	0.999714	0.999713	0.999712	0.999719	0.999719	0.999718	0.991331	0.99112	0.991134	0.991121	0.991339	0.991152	1	0.991451	0.99053	0.991366	0.999678	0.991285	0.999577	0.990983
NY1587A	0.991691	0.991602	0.992807	0.991815	0.991519	0.991583	0.991552	0.991518	0.991514	0.991561	0.991546	0.991507	0.99153	0.991513	0.991563	0.99932	0.992342	0.992352	0.992319	0.998607	0.99237	0.991451	1	0.991731	0.991945	0.991474	0.992329	0.991556	0.992784
NY1588A	0.999894	0.999683	0.998392	0.991507	0.990396	0.990455	0.990437	0.990405	0.990448	0.990425	0.990478	0.990414	0.990425	0.990446	0.990454	0.9916	0.998292	0.998273	0.998315	0.991305	0.998293	0.99053	0.991731	1	0.991016	0.990492	0.998536	0.990585	0.998481
NY1712A	0.990703	0.990881	0.991876	0.991929	0.990946	0.990946	0.990941	0.990945	0.990951	0.990943	0.990947	0.990945	0.990928	0.990965	0.990951	0.99195	0.99226	0.992219	0.992213	0.991951	0.992265	0.991366	0.991945	0.991016	1	0.99094	0.992069	0.991503	0.991815
NY1722A	0.990089	0.990387	0.991229	0.991249	0.999961	0.999966	0.999952	0.999965	0.999965	0.99996	0.999957	0.999959	0.999962	0.999965	0.999962	0.991382	0.991192	0.991224	0.991171	0.991386	0.991216	0.999678	0.991474	0.990492	0.99094	1	0.991097	0.999456	0.991297
15A54	0.99854	0.9983	0.998855	0.992694	0.991004	0.991054	0.991069	0.990981	0.991038	0.991072	0.991091	0.991008	0.991019	0.991016	0.990986	0.992213	0.998985	0.998991	0.998965	0.991966	0.999006	0.991285	0.992329	0.998536	0.992069	0.991097	1	0.99139	0.998958
18B43	0.990125	0.990405	0.991161	0.991524	0.999459	0.999373	0.999419	0.999421	0.99946	0.999421	0.999423	0.999419	0.99946	0.999422	0.999422	0.991438	0.991527	0.991496	0.991511	0.991505	0.991525	0.999577	0.991556	0.990585	0.991503	0.999456	0.99139	1	0.991144
ME175	0.998563	0.998333	0.999853	0.992341	0.991159	0.991132	0.991199	0.991122	0.991187	0.99118	0.991208	0.991101	0.991157	0.991117	0.991104	0.992747	0.999159	0.999155	0.999088	0.992373	0.999172	0.990983	0.992784	0.998481	0.991815	0.991297	0.998958	0.991144	1

## Sheet: Pca_ANIm_percentage_identity
	NY1464A	NY1767A	NY1786A	1950-13	1950-1	1950-29	1950-2	1950-32	1950-33	1950-34	1950-35	1950-37	1950-38	1950-39	1950-3	1950-40	JB113A	JB145A	JB94B	JB96A	NY1893	NY1902	NY2009
NY1464A	1	0.983189	0.979545	0.979429	0.982487	0.974827	0.982473	0.974831	0.97264	0.979741	0.979753	0.979401	0.979428	0.979507	0.98249	0.979518	0.975131	0.983112	0.974951	0.974933	0.975397	0.983339	0.979333
NY1767A	0.983189	1	0.979889	0.979399	0.982265	0.974927	0.982236	0.974931	0.972551	0.981455	0.98145	0.979692	0.979699	0.9799	0.982241	0.979929	0.975428	0.984112	0.97506	0.975015	0.975812	0.994815	0.979745
NY1786A	0.979545	0.979889	1	0.980915	0.979586	0.975349	0.979594	0.975336	0.973149	0.981446	0.981439	0.980104	0.980107	0.977521	0.979593	0.977527	0.974474	0.979581	0.974378	0.974393	0.975139	0.979883	0.981646
1950-13	0.979429	0.979399	0.980915	1	0.9791	0.975435	0.97906	0.975398	0.972636	0.980453	0.98046	0.97996	0.979957	0.977239	0.979005	0.977237	0.975311	0.979297	0.975053	0.975074	0.975182	0.979647	0.979395
1950-1	0.982487	0.982265	0.979586	0.9791	1	0.975743	0.999993	0.975718	0.972502	0.980348	0.980321	0.979073	0.9791	0.979256	0.999999	0.979223	0.975686	0.982016	0.975331	0.975189	0.975756	0.98187	0.979617
1950-29	0.974827	0.974927	0.975349	0.975435	0.975743	1	0.975621	0.999997	0.973188	0.97516	0.975036	0.97541	0.975415	0.97472	0.975619	0.974727	0.980061	0.974926	0.975569	0.975688	0.979169	0.974858	0.975375
1950-2	0.982473	0.982236	0.979594	0.97906	0.999993	0.975621	1	0.975774	0.972499	0.980386	0.980348	0.979119	0.979115	0.97935	0.999993	0.979402	0.975704	0.981992	0.975439	0.97528	0.97584	0.981854	0.979517
1950-32	0.974831	0.974931	0.975336	0.975398	0.975718	0.999997	0.975774	1	0.973198	0.97514	0.975039	0.975424	0.975412	0.974763	0.975676	0.974779	0.980073	0.974967	0.975589	0.975706	0.979196	0.974911	0.975319
1950-33	0.97264	0.972551	0.973149	0.972636	0.972502	0.973188	0.972499	0.973198	1	0.972936	0.972976	0.97281	0.972804	0.973064	0.972441	0.973075	0.9739	0.972426	0.972913	0.972797	0.973074	0.972323	0.972279
1950-34	0.979741	0.981455	0.981446	0.980453	0.980348	0.97516	0.980386	0.97514	0.972936	1	0.999954	0.979902	0.979901	0.978147	0.980346	0.978125	0.97498	0.980103	0.975078	0.974923	0.975839	0.980617	0.981962
1950-35	0.979753	0.98145	0.981439	0.98046	0.980321	0.975036	0.980348	0.975039	0.972976	0.999954	1	0.979812	0.979812	0.9781	0.980384	0.97804	0.974987	0.980189	0.975041	0.974977	0.975837	0.9806	0.981955
1950-37	0.979401	0.979692	0.980104	0.97996	0.979073	0.97541	0.979119	0.975424	0.97281	0.979902	0.979812	1	0.999992	0.97728	0.979006	0.977242	0.974736	0.979307	0.974559	0.974574	0.975351	0.979937	0.97959
1950-38	0.979428	0.979699	0.980107	0.979957	0.9791	0.975415	0.979115	0.975412	0.972804	0.979901	0.979812	0.999992	1	0.977232	0.979088	0.977188	0.974752	0.979265	0.974646	0.974539	0.975321	0.979892	0.979546
1950-39	0.979507	0.9799	0.977521	0.977239	0.979256	0.97472	0.97935	0.974763	0.973064	0.978147	0.9781	0.97728	0.977232	1	0.979337	0.999999	0.974691	0.979499	0.974544	0.974528	0.975046	0.980133	0.977464
1950-3	0.98249	0.982241	0.979593	0.979005	0.999999	0.975619	0.999993	0.975676	0.972441	0.980346	0.980384	0.979006	0.979088	0.979337	1	0.97934	0.97566	0.982021	0.97532	0.975281	0.975767	0.981819	0.979549
1950-40	0.979518	0.979929	0.977527	0.977237	0.979223	0.974727	0.979402	0.974779	0.973075	0.978125	0.97804	0.977242	0.977188	0.999999	0.97934	1	0.974683	0.979617	0.974582	0.974505	0.975067	0.980089	0.977425
JB113A	0.975131	0.975428	0.974474	0.975311	0.975686	0.980061	0.975704	0.980073	0.9739	0.97498	0.974987	0.974736	0.974752	0.974691	0.97566	0.974683	1	0.974869	0.975809	0.975744	0.978649	0.9753	0.974674
JB145A	0.983112	0.984112	0.979581	0.979297	0.982016	0.974926	0.981992	0.974967	0.972426	0.980103	0.980189	0.979307	0.979265	0.979499	0.982021	0.979617	0.974869	1	0.975198	0.975091	0.975125	0.983883	0.978976
JB94B	0.974951	0.97506	0.974378	0.975053	0.975331	0.975569	0.975439	0.975589	0.972913	0.975078	0.975041	0.974559	0.974646	0.974544	0.97532	0.974582	0.975809	0.975198	1	0.99995	0.975619	0.975203	0.97453
JB96A	0.974933	0.975015	0.974393	0.975074	0.975189	0.975688	0.97528	0.975706	0.972797	0.974923	0.974977	0.974574	0.974539	0.974528	0.975281	0.974505	0.975744	0.975091	0.99995	1	0.975625	0.975191	0.974571
NY1893	0.975397	0.975812	0.975139	0.975182	0.975756	0.979169	0.97584	0.979196	0.973074	0.975839	0.975837	0.975351	0.975321	0.975046	0.975767	0.975067	0.978649	0.975125	0.975619	0.975625	1	0.975127	0.97509
NY1902	0.983339	0.994815	0.979883	0.979647	0.98187	0.974858	0.981854	0.974911	0.972323	0.980617	0.9806	0.979937	0.979892	0.980133	0.981819	0.980089	0.9753	0.983883	0.975203	0.975191	0.975127	1	0.979385
NY2009	0.979333	0.979745	0.981646	0.979395	0.979617	0.975375	0.979517	0.975319	0.972279	0.981962	0.981955	0.97959	0.979546	0.977464	0.979549	0.977425	0.974674	0.978976	0.97453	0.974571	0.97509	0.979385	1

## Sheet: Pve_ANIm_percentage_identity
	NY1705A	NY1715C	NY1753B	NY1754A	NY1762B	NY1765A	NY1766A	NY1788A	1950-21	1950-26	1950-28	JB133A	JB53C	JB56A	NY1888	NY1898	NY1901	NY2007	NY2010	18B42	UMSS2	UMSS4	UMSS5
NY1705A	1	0.984478	0.99994	0.986845	0.978176	0.984167	0.979814	0.981507	0.982887	0.980645	0.980648	0.983966	0.983704	0.980754	0.98141	0.986161	0.981652	0.984567	0.977202	0.98596	0.982472	0.982396	0.982449
NY1715C	0.984478	1	0.984373	0.984323	0.976625	0.982844	0.978975	0.981282	0.982204	0.980545	0.980568	0.982242	0.985432	0.980376	0.981713	0.983984	0.981634	0.983092	0.976209	0.9846	0.981697	0.981741	0.981368
NY1753B	0.99994	0.984373	1	0.986852	0.978189	0.984203	0.979812	0.981532	0.982895	0.980656	0.98064	0.983967	0.98374	0.9808	0.981486	0.986142	0.981654	0.984608	0.977232	0.985972	0.982479	0.982412	0.982446
NY1754A	0.986845	0.984323	0.986852	1	0.977788	0.984473	0.979856	0.98222	0.982829	0.980954	0.980975	0.983918	0.983667	0.981674	0.981598	0.986058	0.982466	0.984682	0.97733	0.986519	0.982782	0.982829	0.982666
NY1762B	0.978176	0.976625	0.978189	0.977788	1	0.977124	0.977991	0.975102	0.975723	0.976276	0.976287	0.976923	0.976062	0.975537	0.975574	0.977874	0.975714	0.977243	0.978199	0.977623	0.975655	0.975726	0.976806
NY1765A	0.984167	0.982844	0.984203	0.984473	0.977124	1	0.978837	0.980788	0.981938	0.980309	0.980223	0.983831	0.982443	0.980657	0.981741	0.983858	0.980989	0.995313	0.976244	0.984131	0.980769	0.980674	0.981693
NY1766A	0.979814	0.978975	0.979812	0.979856	0.977991	0.978837	1	0.97623	0.977114	0.977083	0.977106	0.97867	0.978098	0.976818	0.976896	0.979659	0.977195	0.97893	0.977371	0.979861	0.977481	0.977523	0.977908
NY1788A	0.981507	0.981282	0.981532	0.98222	0.975102	0.980788	0.97623	1	0.981757	0.979511	0.979493	0.982015	0.981612	0.980042	0.982243	0.981637	0.982055	0.981773	0.9745	0.981766	0.980439	0.980529	0.98141
1950-21	0.982887	0.982204	0.982895	0.982829	0.975723	0.981938	0.977114	0.981757	1	0.978977	0.979	0.981544	0.982632	0.979844	0.981875	0.98262	0.981747	0.981935	0.975219	0.982827	0.981744	0.981808	0.982188
1950-26	0.980645	0.980545	0.980656	0.980954	0.976276	0.980309	0.977083	0.979511	0.978977	1	0.999996	0.980796	0.980557	0.979828	0.980437	0.980743	0.979503	0.980512	0.975401	0.980461	0.979181	0.979174	0.981003
1950-28	0.980648	0.980568	0.98064	0.980975	0.976287	0.980223	0.977106	0.979493	0.979	0.999996	1	0.980764	0.980551	0.979858	0.980474	0.98075	0.979453	0.980544	0.97541	0.980483	0.979203	0.979112	0.981011
JB133A	0.983966	0.982242	0.983967	0.983918	0.976923	0.983831	0.97867	0.982015	0.981544	0.980796	0.980764	1	0.982068	0.981897	0.982313	0.983288	0.981251	0.983484	0.976024	0.983025	0.981536	0.981492	0.981305
JB53C	0.983704	0.985432	0.98374	0.983667	0.976062	0.982443	0.978098	0.981612	0.982632	0.980557	0.980551	0.982068	1	0.98116	0.982	0.983133	0.981959	0.982497	0.975373	0.983672	0.981434	0.981364	0.981262
JB56A	0.980754	0.980376	0.9808	0.981674	0.975537	0.980657	0.976818	0.980042	0.979844	0.979828	0.979858	0.981897	0.98116	1	0.981245	0.981193	0.97953	0.981539	0.975072	0.981067	0.978949	0.978851	0.979259
NY1888	0.98141	0.981713	0.981486	0.981598	0.975574	0.981741	0.976896	0.982243	0.981875	0.980437	0.980474	0.982313	0.982	0.981245	1	0.981311	0.981141	0.981865	0.974746	0.981688	0.980467	0.980549	0.981572
NY1898	0.986161	0.983984	0.986142	0.986058	0.977874	0.983858	0.979659	0.981637	0.98262	0.980743	0.98075	0.983288	0.983133	0.981193	0.981311	1	0.98129	0.983743	0.976909	0.985293	0.982359	0.982482	0.982094
NY1901	0.981652	0.981634	0.981654	0.982466	0.975714	0.980989	0.977195	0.982055	0.981747	0.979503	0.979453	0.981251	0.981959	0.97953	0.981141	0.98129	1	0.981691	0.975018	0.982252	0.983088	0.982993	0.982087
NY2007	0.984567	0.983092	0.984608	0.984682	0.977243	0.995313	0.97893	0.981773	0.981935	0.980512	0.980544	0.983484	0.982497	0.981539	0.981865	0.983743	0.981691	1	0.976319	0.984188	0.981517	0.981426	0.981479
NY2010	0.977202	0.976209	0.977232	0.97733	0.978199	0.976244	0.977371	0.9745	0.975219	0.975401	0.97541	0.976024	0.975373	0.975072	0.974746	0.976909	0.975018	0.976319	1	0.976619	0.975196	0.975259	0.975961
18B42	0.98596	0.9846	0.985972	0.986519	0.977623	0.984131	0.979861	0.981766	0.982827	0.980461	0.980483	0.983025	0.983672	0.981067	0.981688	0.985293	0.982252	0.984188	0.976619	1	0.982528	0.98247	0.982704
UMSS2	0.982472	0.981697	0.982479	0.982782	0.975655	0.980769	0.977481	0.980439	0.981744	0.979181	0.979203	0.981536	0.981434	0.978949	0.980467	0.982359	0.983088	0.981517	0.975196	0.982528	1	0.999909	0.98244
UMSS4	0.982396	0.981741	0.982412	0.982829	0.975726	0.980674	0.977523	0.980529	0.981808	0.979174	0.979112	0.981492	0.981364	0.978851	0.980549	0.982482	0.982993	0.981426	0.975259	0.98247	0.999909	1	0.982265
UMSS5	0.982449	0.981368	0.982446	0.982666	0.976806	0.981693	0.977908	0.98141	0.982188	0.981003	0.981011	0.981305	0.981262	0.979259	0.981572	0.982094	0.982087	0.981479	0.975961	0.982704	0.98244	0.982265	1
